# Supplementary material for: Multiplexed optoacoustic tracking and magnetic actuation of labeled blood cells in living mice
Source: Sci Adv. 2026 Jun 26;12(26):eaec8985. doi: 10.1126/sciadv.aec8985 (PMC13308621; doi:10.1126/sciadv.aec8985)
Supplement: Supplementary file 2 — Movies S1 to S7 [file sciadv.aec8985_movies_s1_to_s7.zip]

Archive with 7 entries (7 files):
- sciadv.aec8985_movie_s1.mp4
- sciadv.aec8985_movie_s2.mp4
- sciadv.aec8985_movie_s3.mp4
- sciadv.aec8985_movie_s4.mp4
- sciadv.aec8985_movie_s5.mp4
- sciadv.aec8985_movie_s6.mp4
- sciadv.aec8985_movie_s7.mp4
